# Supplementary material for: A Novel TGF-β Risk Score Predicts the Clinical Outcomes and Tumour Microenvironment Phenotypes in Bladder Cancer
Source: Front Immunol. 2021 Dec 17;12:791924. doi: 10.3389/fimmu.2021.791924 (PMC8718409; doi:10.3389/fimmu.2021.791924)
Supplement: Supplementary file 16 [file DataSheet_1.zip]

Archive with 13 entries (13 files):
- 1-diff.R
- 10-Riskscore and TIS .R
- 11-enrichment score.R
- 12-corplot.R
- 13-relationship and corHeatmap_Riskscore.R
- 2-TGFB.uniCox.R
- 3-construction model.R
- 4-survial_AUC.R
- 5-nomo_ROC_calibration.R
- 6-verify ROC_calibration.R
- 7-single_factor —multi-factor analysis .R
- 8-boxplot.R
- 9-TILS  pathways .R
