# Supplementary material for: A Novel TGF-β Risk Score Predicts the Clinical Outcomes and Tumour Microenvironment Phenotypes in Bladder Cancer
Source: Front Immunol. 2021 Dec 17;12:791924. doi: 10.3389/fimmu.2021.791924 (PMC8718409; doi:10.3389/fimmu.2021.791924)
Supplement: Supplementary file 16 [file DataSheet_1.zip › 1-diff.R]

rm(list = ls())
library(limma)
logFoldChange=1                                    
adjustP=0.01
a=read.table("tcgaTGFBexp.txt",sep="\t",header=T,row.names = 1)
#differential
modType=c(rep("con",19),rep("treat",414))
design <- model.matrix(~0+factor(modType))
colnames(design) <- c("con","treat")
fit <- lmFit(a,design)
cont.matrix<-makeContrasts(treat-con,levels=design)
fit2 <- contrasts.fit(fit, cont.matrix)
fit2 <- eBayes(fit2)

DEG3 =topTable(fit2,adjust='fdr',n = Inf)
DEG3 = na.omit(DEG3)
DEG3$change = as.factor(
  ifelse(DEG3$P.Value< 0.05 & abs(DEG3$logFC) > logFoldChange,
         ifelse((DEG3$logFC)> logFoldChange,'UP','DOWN'),'NOT'))
head(DEG3)
limma_voom_DEG = DEG3
table(DEG3$change)
write.table(DEG3,file="limmaTab.xls",sep="\t",quote=F)


diffSig <- DEG3[with(DEG3, (abs(logFC)>logFoldChange & adj.P.Val < adjustP )), ]
write.table(diffSig,file="diff.xls",sep="\t",quote=F)
diffUp <- DEG3[with(DEG3, (logFC>logFoldChange & adj.P.Val  < adjustP )), ]
write.table(diffUp,file="up.xls",sep="\t",quote=F)
diffDown <- DEG3[with(DEG3, (logFC<(-logFoldChange) & adj.P.Val  < adjustP )), ]
write.table(diffDown,file="down.xls",sep="\t",quote=F)

#write expression level of diff gene
hmExp=a[rownames(diffSig),]
diffExp=rbind(id=colnames(hmExp),hmExp)
write.table(diffExp,file="heatmap.txt",sep="\t",quote=F,col.names=F)

library(pheatmap)
library(RColorBrewer)
#color <- colorRampPalette(c('#436eee','white','#EE0000'))(100)

hmExp=log2(hmExp+0.1)
Type=c(rep("N",19),rep("T",414))
names(Type)=colnames(rt)
Type=as.data.frame(Type)

##归一化
n=t(scale(t(hmExp))) 
n[n>2]=2
n[n< -2]= -2
n[1:4,1:4]
Type=c(rep("N",19),rep("T",414))
names(Type)=colnames(a)
Type=as.data.frame(Type)
pdf(file="heatmap.pdf",height=7,width=10)
pheatmap(n, 
         annotation=Type, 
         color <- colorRampPalette(c('#436eee','black','#EE0000'))(100),
         #color = colorRampPalette(c("blue", "white", "red"))(50),
         cluster_cols =F,
         show_colnames = F,
         show_rownames = T,
         fontsize = 12,
         fontsize_row=3,
         fontsize_col=10)
dev.off()


#BiocManager::install('EnhancedVolcano')
library(EnhancedVolcano)
library(airway)
class(limma_voom_DEG)

v1=EnhancedVolcano(limma_voom_DEG,
                   lab = rownames(limma_voom_DEG),
                   x='logFC',
                   y='P.Value',
                   xlim=c(-4,4),
                   ylim = c(0, max(-log10(10e-30), na.rm = TRUE) + 5),
                   title='limma_voom_DEG',
                   pCutoff= 10e-2,
                   FCcutoff =1,
                   #transcriptPointSize = 1.0,
                   #transcriptLabSize = 3.0,
                   col = c('black','blue','green','red1'),
                   #colApha = 1/2,
                   #legend = c('NS','logFC','P.Value',
                      #    'P.value & logFC'),
                   legendPosition = 'right',
                   legendLabSize = 10,
                   #lengedIconSize=3.0
)
plot(v1)                   
