# Supplementary material for: A Novel TGF-β Risk Score Predicts the Clinical Outcomes and Tumour Microenvironment Phenotypes in Bladder Cancer
Source: Front Immunol. 2021 Dec 17;12:791924. doi: 10.3389/fimmu.2021.791924 (PMC8718409; doi:10.3389/fimmu.2021.791924)
Supplement: Supplementary file 16 [file DataSheet_1.zip › 10-Riskscore and TIS .R]

 
rm(list=ls())
ICIexp=read.delim("TIS.csv",sep = ",")  # header = TRUE,check.names=F,row.names=1#??ȡ?????ļ?  
head(ICIexp)
risk=read.table("tcgarisk.txt",header=T,sep="\t",check.names = F,row.names = 1) 
library(limma)
risk=as.data.frame(t(risk))
colnames(risk)=gsub("(.*?)\\-(.*?)\\-(.*?)\\-.*","\\1\\-\\2\\-\\3",colnames(risk))   
colnames(risk) <- paste0(colnames(risk),"-01A")
risk <- as.data.frame(t(risk))
rownames(risk) <- gsub("\\.","-",rownames(risk))
risk$id<-rownames(risk)

tcgamerge2 = merge(risk, ICIexp, by = "id") 
write.csv(tcgamerge2,file = "tcgamerge2.csv")
rm(list=ls())
rt=read.delim("tcgamerge2.csv",sep=",",header=T,row.names=1,check.names=F)
rt=rt[,-3]
rt1<-rt[,c("TIS","Riskscore")]

library(ggpubr)
ggscatter(rt1,x="Riskscore",y="TIS",
          size=1, 
          rug=T, 
          xlab = "Riskscore",
          ylab = "TIS",
          color = "#DAA520",#coral3
          mean.point = T,
          fill = "lightgray",
          add="reg.line",
          conf.int=T,
          conf.int.level=0.95,
          cor.coef=T,
          cor.method="spearman",
          ggtheme=theme_pubr())

library(corrplot)
corrplot(corr=cor(rt),
         method = "pie",
         type = "lower",
         order = "original",
         #bg="azure2",
         hclust.method = "ward.D",
         outline=F,
         tl.srt = 0,
         tl.col="black",
         tl.cex=0.45,
         addCoef.col = "black",
         diag = T,
         is.corr = F,
         number.cex = 0.5,
         col=colorRampPalette(c("cornflowerblue", "darkgreen", "coral1"))(100),)

is.na(rt)
