# Supplementary material for: A Novel TGF-β Risk Score Predicts the Clinical Outcomes and Tumour Microenvironment Phenotypes in Bladder Cancer
Source: Front Immunol. 2021 Dec 17;12:791924. doi: 10.3389/fimmu.2021.791924 (PMC8718409; doi:10.3389/fimmu.2021.791924)
Supplement: Supplementary file 16 [file DataSheet_1.zip › 11-enrichment score.R]

rm(list = ls())  
data<-read.table("Immunotherapy signature.txt",header = T,sep = "\t",check.names = F)
data = data[,-2]

#Riskscore combine
tcga_BLCA <- read.table("tcgarisk.txt",sep="\t",header = T,check.names = F,row.names = 1)
library(limma)
tcga_BLCA=as.data.frame(t(tcga_BLCA))
colnames(tcga_BLCA)=gsub("(.*?)\\-(.*?)\\-(.*?)\\-.*","\\1\\-\\2\\-\\3",colnames(tcga_BLCA))   
colnames(tcga_BLCA) <- paste0(colnames(tcga_BLCA),"-01A")
tcga_BLCA <- as.data.frame(t(tcga_BLCA))
rownames(tcga_BLCA) <- gsub("\\.","-",rownames(tcga_BLCA))
tcga_BLCA$ID<-rownames(tcga_BLCA)
merger_data<-merge(data,tcga_BLCA,by="ID")
rownames(merger_data)<-merger_data$ID
merger_data$ID<-NULL
merger_data<-as.data.frame(merger_data)
ssgsea_immu_resp_t<-merger_data
ssgsea_immu_resp_m6a_spearman <- rcorr(as.matrix(ssgsea_immu_resp_t),type=c("pearson"))
save(ssgsea_immu_resp_t,ssgsea_immu_resp_m6a_spearman,file = "immu_resp_combined_spearman_TILeffector.RDATA")
