# Supplementary material for: A Novel TGF-β Risk Score Predicts the Clinical Outcomes and Tumour Microenvironment Phenotypes in Bladder Cancer
Source: Front Immunol. 2021 Dec 17;12:791924. doi: 10.3389/fimmu.2021.791924 (PMC8718409; doi:10.3389/fimmu.2021.791924)
Supplement: Supplementary file 16 [file DataSheet_1.zip › 12-corplot.R]

rm(list = ls())  
library(ggcor)
library(reshape2)
library(ggplot2)
load("immu_resp_combined_pearson_TILeffector.RDATA")

m6a_r <- melt(ssgsea_immu_resp_m6a_pearson$r)
m6a_r <- m6a_r[m6a_r$Var1 == "Riskscore",]

m6a_p <- melt(ssgsea_immu_resp_m6a_pearson$P)
m6a_p <- m6a_p[m6a_p$Var1 == "Riskscore",]


rownames(m6a_r)<-m6a_r$Var2
m6a_r$p<- m6a_p[m6a_p$Var2==rownames(m6a_r),"value"] 
colnames(m6a_r) <- c("Riskscore","ICB response","r","p.value")
write.csv(m6a_r,file="Riskscore and ICI COR pearson.csv")


m6a_r_p <- m6a_r
write.csv(m6a_r_p,file="Riskscore and cancer immunity cycle COR.csv")
m6a_r_p$p.value <- ifelse(m6a_p$value >0.05,"ns",
                          ifelse(m6a_p$value < 0.001,"< 0.001",
                                 ifelse(m6a_p$value < 0.01,"< 0.01",
                                        ifelse(m6a_p$value < 0.05,"< 0.05",
                                               ifelse(is.na(m6a_p$value),"Not Applicable",NA)))))
m6a_r_p[is.na(m6a_r_p)] <- "Not Applicable"

colnames(m6a_r_p) <- c("spec","env","r","p.value")
m6a_r_p$r <- as.numeric(m6a_r_p$r)
m6a_r_p$relation <- ifelse(m6a_r_p$r <=0,"2.Negative Relation","1.Positive Relation")corr2 <- get_upper_data(fortify_cor(ssgsea_immu_resp_m6a_pearson$r, is.cor = TRUE))
##????R??
library(RColorBrewer)
corr2 <- get_upper_data(fortify_cor(ssgsea_immu_resp_m6a_pearson$r, is.cor = TRUE))

#??ͼ??ѡ???ұ?
p <- quickcor(corr2, type = "upper", grid.size = 0.1) +
  geom_color(aes(fill = r)) +
  scale_fill_gradient2(name = "pearson's r",low = "#0530CC",mid = "#ffffff",high = "#669933")+
  anno_link(aes(color = p.value,linetype = relation,size = abs(r)), 
            geom = "links",
            data = m6a_r_p, 
            curvature = 0.05,
            label.fontface = "bold",
            start.var = "Riskscore",
            nudge_x = 1
  ) +
  scale_color_manual(values = brewer.pal(6,"Dark2")[c(2:6)])+  #这里的颜色个数根据P值的分类个数来决???
  scale_size_continuous(range = c(0,2))+
  scale_x_continuous(breaks = 1:length(unique(corr2$.col.names)), labels = gsub("_|\\."," ",unique(corr2$.col.names)), 
                     position = "top") +
  scale_y_continuous(breaks = 1:length(unique(corr2$.col.names)), labels = rev(gsub("_|\\."," ",unique(corr2$.col.names))), 
                     position = "right") +
  theme(
    axis.text.x=element_text(size=rel(1),face="bold",angle = 90),
    axis.text.y=element_text(size=rel(1),face="bold"),
  )+
  guides(size = guide_legend(title = "pearson's r",
                             order = 2),
         linetype = guide_legend(title = "Relations", 
                                 override.aes = list(size = 1),order = 1),
         color = guide_legend(title = "P Value", 
                              override.aes = list(size = 2),order = 3)
  )+
  theme_cor()
print(p, style = "ggplot")
#### end ####

#??ͼ??ѡ??????

#### end ####
p <- quickcor(corr2, type = "lower", grid.size = 0.1) + #grid.size是框格的宽度
  geom_color(aes(fill = r)) + #按r值映射颜???
  scale_fill_gradient2(name = "pearson's r",low = "purple",mid ="#ffffff" ,high = "#00CC00")+ #low = "#669933",mid = "#FFFFFF",high = "#EA004F"#渐变条颜???
  anno_link(aes(color = p.value,linetype = relation,size = abs(r)), 
            geom = "links", #类型，还可选links2
            data = m6a_r_p, #自己构建的需要作图的数据结构
            curvature = 0.05,
            label.fontface = "bold", #点字???
            start.var = "Riskscore", #点名???
            nudge_x = 1 #水平位置调整???0-1
  ) + #相关连线
  scale_color_manual(values = brewer.pal(6,"Dark2")[c(2,3,5,6)])+ #color
  scale_size_continuous(range = c(0,2))+ 
  scale_x_continuous(breaks = 1:length(unique(corr2$.col.names)), labels = gsub("_|\\."," ",unique(corr2$.col.names)), 
                     position = "bottom") +
  scale_y_continuous(breaks = 1:length(unique(corr2$.col.names)), labels = rev(gsub("_|\\."," ",unique(corr2$.col.names))), 
                     position = "left") +
  theme(
    axis.text.x=element_text(size=rel(1),face="bold",angle = 90),
    axis.text.y=element_text(size=rel(1),face="bold"),
  )+ 
  guides(size = guide_legend(title = "pearson's r",
                             order = 2),
         linetype = guide_legend(title = "Relations", 
                                 override.aes = list(size = 1),order = 1),
         color = guide_legend(title = "P Value", 
                              override.aes = list(size = 2),order = 3)
  )+ 
  theme_cor()

print(p, style = "ggplot")

#### end ####
