# Supplementary material for: A Novel TGF-β Risk Score Predicts the Clinical Outcomes and Tumour Microenvironment Phenotypes in Bladder Cancer
Source: Front Immunol. 2021 Dec 17;12:791924. doi: 10.3389/fimmu.2021.791924 (PMC8718409; doi:10.3389/fimmu.2021.791924)
Supplement: Supplementary file 16 [file DataSheet_1.zip › 13-relationship and corHeatmap_Riskscore.R]

rm(list=ls())
time_data = read.table("Newdata.txt",header = T,sep = "\t",check.names = F)
geneEXP<-read.table("ID.txt",header = T,sep = "\t",check.names = F)
merger_data<-merge(geneEXP,time_data,by="ID",sort=F)   
rownames(merger_data)<-merger_data$ID
merger_data$ID<-NULL
merger_data<-as.data.frame(t(merger_data))
rt<-merger_data
str(rt)
write.csv(rt,file="rt.csv")
rt<-read.csv("rt.csv",sep=",",row.names = 1)

library(corrplot)
corrplot(corr=cor(rt),
         method = "circle",
         type = "lower",
         order = "original",
         #bg="azure2",
         hclust.method = "ward.D",
         outline=F,
         tl.srt = 0,
         tl.col="black",
         tl.cex=0.45,
         addCoef.col = "black",
         diag = T,
         is.corr = T,
         number.cex = 0.5,
         col=colorRampPalette(c("#30A9DE","#E53A40","#EFDC05"))(100),
         )

cor_ <- cor(rt, method = 'pearson')
View(cor_) # ÈçÏÂÍ¼ËùÊ¾
library(Hmisc)
cortest_pearman <- rcorr(as.matrix(rt), type = c("pearson"))
View(cortest$P)
save(rt,cortest_pearman,file = "immu_resp_combined_pearson_TILeffector.RDATA")


library(ggcor)
library(reshape2)
tcga_riskscore_ICI_r <- melt(cortest_pearman$r)
tcga_riskscore_ICI_r <- tcga_riskscore_ICI_r[tcga_riskscore_ICI_r$Var1 == "Riskscore",]

tcga_riskscore_ICI_p <- melt(cortest_pearman$P)
tcga_riskscore_ICI_p <- tcga_riskscore_ICI_p[tcga_riskscore_ICI_p$Var1 == "Riskscore",]


rownames(tcga_riskscore_ICI_r )<-tcga_riskscore_ICI_r $Var2
tcga_riskscore_ICI_r $p<- tcga_riskscore_ICI_p[tcga_riskscore_ICI_p$Var2==rownames(tcga_riskscore_ICI_r),"value"] 
colnames(tcga_riskscore_ICI_r) <- c("Riskscore","ICI","r","p.value")
write.csv(tcga_riskscore_ICI_r,file="taga_Riskscore and ICI COR pearson.csv")


cor.test(rt$VTCN1, rt$Riskscore,alternative = "two.sided",method = "pearson",conf.level = 0.95)
c("ADORA2A", "BTLA" ,"CD200", "CD200R1","CD274","CD276","CD80","CD86","CEACAM1","CTLA4","HAVCR2",
   "IDO1","KIR3DL1","LAG3","LAIR1","LGALS3","PDCD1","PVR","Riskscore","TIGIT","VTCN1")
a = for(i in colnames(rt[,1:ncol(rt)])){
  cor.test(rt$i, rt$Riskscore,data=rt,alternative = "two.sided",method = "pearson",conf.level = 0.95)}
res$p.value
