# Supplementary material for: A Novel TGF-β Risk Score Predicts the Clinical Outcomes and Tumour Microenvironment Phenotypes in Bladder Cancer
Source: Front Immunol. 2021 Dec 17;12:791924. doi: 10.3389/fimmu.2021.791924 (PMC8718409; doi:10.3389/fimmu.2021.791924)
Supplement: Supplementary file 16 [file DataSheet_1.zip › 3-construction model.R]

rm(list = ls())
library(survival)
library(survminer)
library(glmnet)
###lasso
rt=read.table("tcgaUniSigExp.txt",header=T,sep="\t",row.names=1,check.names=F)       #??ȡ?ļ?
rt$futime=rt$futime/365
x=as.matrix(rt[,c(3:ncol(rt))])
y=data.matrix(Surv(rt$futime,rt$fustat))
fit <- glmnet(x, y, family = "cox", maxit = 1000)
pdf("lasso.lambda.pdf")
plot(fit, xvar = "lambda", label = TRUE)
dev.off()
cvfit <- cv.glmnet(x, y, family="cox", maxit = 1000)
pdf("lasso.cvfit.pdf")
plot(cvfit)
abline(v=log(c(cvfit$lambda.min,cvfit$lambda.1se)),lty="dashed")
dev.off()

cvfit$lambda
cvfit$lambda.min

coef <- coef(fit, s = cvfit$lambda.min)
index <- which(coef != 0)
actCoef <- coef[index]
lassoGene=row.names(coef)[index]
geneCoef=cbind(Gene=lassoGene,Coef=actCoef)
write.table(geneCoef,file="geneCoef.txt",sep="\t",quote=F,row.names=F)

a=c("futime","fustat",lassoGene)
lassoSigExp=rt[,a]
lassoSigExp=cbind(id=row.names(lassoSigExp),lassoSigExp)
write.table(lassoSigExp,file="lasso.SigExp.txt",sep="\t",row.names=F,quote=F)

trainFinalGeneExp=rt[,lassoGene]
myFun=function(x){crossprod(as.numeric(x),actCoef)}
trainScore=apply(trainFinalGeneExp,1,myFun)
outCol=c("futime","fustat",lassoGene)
risk=as.vector(ifelse(trainScore>median(trainScore),"high","low"))
outTab=cbind(rt[,outCol],riskScore=as.vector(trainScore),risk)
write.table(cbind(id=rownames(outTab),outTab),file="tcgaRisk.txt",sep="\t",quote=F,row.names=F)


############################################################################

#####muti_COX
rt=read.table("lasso.SigExp.txt",header=T,sep="\t",check.names=F,row.names=1)
multiCox=coxph(Surv(futime, fustat) ~ ., data = rt)
multiCox=step(multiCox,direction = "both")    
multiCoxSum=summary(multiCox)
save(multiCox,multiCoxSum,file = "multiCox_Sum.RDATA")

outTab=data.frame()
outTab=cbind(
  coef=multiCoxSum$coefficients[,"coef"],
  HR=multiCoxSum$conf.int[,"exp(coef)"],
  HR.95L=multiCoxSum$conf.int[,"lower .95"],
  HR.95H=multiCoxSum$conf.int[,"upper .95"],
  pvalue=multiCoxSum$coefficients[,"Pr(>|z|)"])
outTab=cbind(id=row.names(outTab),outTab)
outTab=gsub("`","",outTab)
write.table(outTab,file="multi.Cox.txt",sep="\t",row.names=F,quote=F)


########
tcga_riskScore=predict(multiCox,type="risk",newdata=rt)
coxGene=rownames(multiCoxSum$coefficients)
coxGene=gsub("`","",coxGene)
outCol=c("futime","fustat",coxGene)
risk=as.vector(ifelse(tcga_riskScore>median(tcga_riskScore),"high","low"))
riskOut=cbind(rt[,outCol],tcga_riskScore,risk)
riskOut=cbind(id=rownames(riskOut),riskOut)
write.table(riskOut,file="tcga_Risk.txt",sep="\t",quote=F,row.names=F)

######output multi_cox chart####
library(ggplot2)
rt3=read.table("multi.Cox.txt",header=T,sep="\t",row.names=1,check.names=T)
class(rt3)
rt3$Gene <- rownames(rt3) 
rt3$Coeficient <- rt3$coef
rt3$coef_type <- ifelse(rt3$Coeficient < 0, "below", "above") 
rt3=rt3[order(rt3$coef),] 
pdf(file="multi_cox.chart.pdf",width =5,height = 4,onefile = FALSE)
ggplot(rt3, aes(x=Gene, y=Coeficient, label=Coeficient))+ 
  geom_bar(stat='identity', aes(fill=coef_type), width=.5)+ 
  scale_fill_manual(name="", labels = c("Risk Gene", "Protective Gene" ),  
                    values = c("above"="#00ba38", "below"="#f8766d")) + 
  labs(subtitle= "multi_cox Coeficient")+
  coord_flip()+ theme_bw() 
dev.off()

####output xiangya cohort risk####
load("multiCox_Sum.RDATA")
rt5=read.table("Xiangya.txt",header=T,sep="\t",row.names=1)
rt5[,3:ncol(rt5)][rt5[,3:ncol(rt5)]<0]=0
rt5$futime=rt5$futime/12

geo31684Score=predict(multiCox,type="risk",newdata=rt5)
coxGene=rownames(multiCoxSum$coefficients)
coxGene=gsub("`","",coxGene)
outCol=c("futime","fustat",coxGene)
risk=as.vector(ifelse(geo31684Score>median(geo31684Score),"high","low"))
riskOut=cbind(rt5[,outCol],geo31684Score,risk)
riskOut=cbind(id=rownames(riskOut),riskOut)
write.table(riskOut,file="Xiangya_Risk.txt",sep="\t",quote=F,row.names=F)
