# Supplementary material for: A Novel TGF-β Risk Score Predicts the Clinical Outcomes and Tumour Microenvironment Phenotypes in Bladder Cancer
Source: Front Immunol. 2021 Dec 17;12:791924. doi: 10.3389/fimmu.2021.791924 (PMC8718409; doi:10.3389/fimmu.2021.791924)
Supplement: Supplementary file 16 [file DataSheet_1.zip › 4-survial_AUC.R]

rm(list = ls())
#install.packages("survival")
#install.packages("survminer")

library(survival)
library("survminer")
             
bioSurvival=function(inputFile=null,outFile=null){
		rt=read.table(inputFile,header=T,sep="\t")                   #??ȡ?????ļ?
		#?Ƚϸߵͷ????????????죬?õ???????pֵ
		diff=survdiff(Surv(futime, fustat) ~risk,data = rt)
		pValue=1-pchisq(diff$chisq,df=1)
		pValue=signif(pValue,4)
		pValue=format(pValue, scientific = TRUE)
		fit <- survfit(Surv(futime, fustat) ~ risk, data = rt)
		surPlot=ggsurvplot(fit, 
		           data=rt,
		           #conf.int=TRUE,  ##??????Ӱ
		           pval=paste0("p=",pValue),
		           pval.size=4,
		           risk.table=TRUE,    ##???ձ???
		           legend.labs=c("High risk", "Low risk"),
		           legend.title="Risk",
		           xlab="Time(years)",
		           break.time.by = 3,
		           risk.table.title="",
		           palette=c("#EABF00","#2874C5"),##"#FF3333", "#4169E1",
		           risk.table.height=.25)
		pdf(file=outFile,onefile = FALSE,width = 4.5,height =5.5)
		print(surPlot)
		dev.off()
}
bioSurvival(inputFile="tcga_Risk.txt",outFile="tcga_Risk.surv.pdf")
bioSurvival(inputFile="Xiangya_Risk.txt",outFile="Xiangya.surv.pdf")
bioSurvival(inputFile="geo48075_Risk.txt",outFile="geo48075_surv.pdf")
bioSurvival(inputFile="geo32894_Risk.txt",outFile="geo32894_surv.pdf")

library("timeROC")
library(survival)

bioROC=function(inputFile=null,rocFile=null){
  
  rt=read.table(inputFile,header=T,sep="\t")
  
  ROC_rt=timeROC(T=rt$futime,delta=rt$fustat,
                 marker=rt$riskScore,cause=1,
                 weighting="cox",
                 times=c(5,3,1),ROC=TRUE)
  pdf(file=rocFile,width=6,height=6)
  plot(ROC_rt,time=5,col='goldenrod2',title=FALSE,lwd=2)
  plot(ROC_rt,time=3,col='steelblue3',add=TRUE,title=FALSE,lwd=2)
  plot(ROC_rt,time=1,col='firebrick',add=TRUE,title=FALSE,lwd=2)
  legend('bottomright',
         c(paste('AUC at 5 years: ',sprintf("%.03f",ROC_rt$AUC[3])),
           paste('AUC at 3 years: ',sprintf("%.03f",ROC_rt$AUC[2])),
           paste('AUC at 1 years: ',sprintf("%.03f",ROC_rt$AUC[1]))),
         col=c("goldenrod2",'steelblue3','firebrick'),lwd=2,bty = 'n')
  dev.off()
}

bioROC(inputFile="tcga_Risk.txt",rocFile="tcga_ROC.pdf")
bioROC(inputFile="geo32894_Risk.txt",rocFile="geo32894_Risk.pdf")
bioROC(inputFile="geo48075_Risk.txt",rocFile="geo48075_Risk.pdf")
