# Supplementary material for: A Novel TGF-β Risk Score Predicts the Clinical Outcomes and Tumour Microenvironment Phenotypes in Bladder Cancer
Source: Front Immunol. 2021 Dec 17;12:791924. doi: 10.3389/fimmu.2021.791924 (PMC8718409; doi:10.3389/fimmu.2021.791924)
Supplement: Supplementary file 16 [file DataSheet_1.zip › 5-nomo_ROC_calibration.R]

#install.packages("survival")
#install.packages("regplot")
#install.packages("survminer")
#install.packages("timeROC")
#install.packages("rms")
rm(list = ls())

library(survival)
library(survminer)
library(timeROC)
library(rms)
library(regplot)
riskFile="tcga_Risk.txt"     
cliFile="clinical.txt"       
outFile="Nomogram.pdf"       

risk=read.table(riskFile, header=T, sep="\t", check.names=F, row.names=1)
risk=risk[,c("futime", "fustat", "Riskscore")]

cli=read.table(cliFile, header=T, sep="\t", check.names=F, row.names=1)
cli=cli[apply(cli,1,function(x)any(is.na(match('unknow',x)))),,drop=F]
cli$Age=as.numeric(cli$Age)

samSample=intersect(row.names(risk), row.names(cli))
risk1=risk[samSample,,drop=F]
cli=cli[samSample,,drop=F]
rt=cbind(risk1, cli)
rt=rt[,c(1,2,3,9,6)]

dd <- datadist(rt)
options(datadist="dd")
res.cox=cph(formula =Surv(futime, fustat) ~ Age+Stage+Riskscore, data = rt,x=TRUE,y=TRUE)

regplot(res.cox,
        observation=rt[1,],
        points=TRUE,
        failtime = c(5,3,1), 
        prfail = FALSE, 
        showP = TRUE, 
        droplines = T,
        #colors = mycol,
        title="TCGA-BLCA")
#调整画布size
#par("mar")
#par(mar=c(1,1,1,1))
#draw ROC curve
nomoRisk=predict(res.cox, data=rt)#
rt$nomoRisk=nomoRisk
ROC_rt=timeROC(T=rt$futime, delta=rt$fustat,
               marker=rt$nomoRisk, cause=1,
               weighting='aalen',
               times=c(1,3,5), ROC=TRUE)
pdf(file="ROC1.pdf", width=8, height=8)
plot(ROC_rt,time=1,col='#99CC33',title=FALSE,lwd=6)
plot(ROC_rt,time=3,col='#FFCC00',add=TRUE,title=FALSE,lwd=6)
plot(ROC_rt,time=5,col='#FF99CC',add=TRUE,title=FALSE,lwd=6)
legend('bottomright',
       c(paste0('AUC at 1 years: ',sprintf("%.03f",ROC_rt$AUC[1])),
         paste0('AUC at 3 years: ',sprintf("%.03f",ROC_rt$AUC[2])),
         paste0('AUC at 5 years: ',sprintf("%.03f",ROC_rt$AUC[3]))),
       col=c("#99CC33","#FFCC00","#FF99CC"),lwd=6,bty = 'n',text.font = 2)
dev.off()
save(res.cox,file = "res.cox_TCGA.RDATA")

#### Draw calibration curve####
pdf(file="calibration.pdf", width=6, height=6)
dd <- datadist(rt)
options(datadist="dd")
f <- cph(Surv(futime, fustat) ~ Age+Stage+Riskscore, x=T, y=T, surv=T, data=rt, time.inc=1)
cal <- calibrate(f, cmethod="KM", method="boot",	
                 u=1, m=(nrow(rt)/3), B=500)
plot(cal,lwd=3,lty=1,errbar.col="#FF6666",
     xlim=c(0,1), ylim=c(0,1),
     xlab="Nomogram-predicted OS (%)", ylab="Observed OS (%)",
     col="#FF6666",sub=F)
lines(cal[,c("mean.predicted","KM")],type = "b",lwd=5,col="#FF6666",pch=21)
#3 years
f <- cph(Surv(futime, fustat) ~ Age+Stage+Riskscore, x=T, y=T, surv=T, data=rt, time.inc=3)
cal <- calibrate(f, cmethod="KM", method="boot", u=3, m=(nrow(rt)/3), B=500)
plot(cal,errbar.col="#66CC00",xlim=c(0,1), ylim=c(0,1),
     xlab="", ylab="", lwd=3,pch=21, col="#66CC00", sub=F, add=T)
lines(cal[,c("mean.predicted","KM")],type = "b",lwd=5,col="#66CC00",pch=21)

#5 years
f <- cph(Surv(futime, fustat) ~ Age+Stage+Riskscore, x=T, y=T, surv=T, data=rt, time.inc=5)
cal <- calibrate(f, cmethod="KM", method="boot", u=5, m=(nrow(rt)/3), B=500)
plot(cal, errbar.col="#9933FF",xlim=c(0,1), ylim=c(0,1), 
     xlab="", ylab="",  lwd=3,pch=21,lty=1, col="#9933FF", sub=F, add=T)
lines(cal[,c("mean.predicted","KM")],type = "b",lwd=5,col="#9933FF",pch=21)
#添加图例
legend('bottomright', c('TCGA_BLCA','1 year OS', '3 yearS OS', '5 yearS OS'),text.font = 2,cex=1.15,
       col=c("#FFFFFF","#FF6666","#66CC00","#9933FF"), lwd=5, bty = 'n')
abline(0,1.0,lty=2,lwd=4,col="grey")
dev.off()
