# Supplementary material for: A Novel TGF-β Risk Score Predicts the Clinical Outcomes and Tumour Microenvironment Phenotypes in Bladder Cancer
Source: Front Immunol. 2021 Dec 17;12:791924. doi: 10.3389/fimmu.2021.791924 (PMC8718409; doi:10.3389/fimmu.2021.791924)
Supplement: Supplementary file 16 [file DataSheet_1.zip › 6-verify ROC_calibration.R]

rm(list = ls())
library(survival)
library(survminer)
library(timeROC)
library(rms)
library(regplot)
riskFile="Xiangya_Risk.txt"     
cliFile="clinical.txt"       

load("res.cox_TCGA.RDATA")
risk=read.table(riskFile, header=T, sep="\t", check.names=F, row.names=1)
risk=risk[,c("futime", "fustat", "Riskscore")]
cli=read.table(cliFile, header=T, sep="\t", check.names=F, row.names=1)
cli=cli[apply(cli,1,function(x)any(is.na(match('unknow',x)))),,drop=F]
cli$Age=as.numeric(cli$Age)
                   
samSample=intersect(row.names(risk), row.names(cli))
risk1=risk[samSample,,drop=F]
cli=cli[samSample,,drop=F]
rt=cbind(risk1, cli)
rt=rt[,c(1,2,3,7,6)]

dd <- datadist(rt)
options(datadist='dd')
nomoRisk=predict(res.cox, newdata=rt)
rt$nomoRisk=nomoRisk
ROC_rt=timeROC(T=rt$futime, delta=rt$fustat,
               marker=rt$nomoRisk, cause=1,
               weighting='aalen',
               times=c(1,2,3), ROC=TRUE)
pdf(file="ROC1.pdf", width=8, height=8)
plot(ROC_rt,time=1,col='#99CC33',title=FALSE,lwd=6)
plot(ROC_rt,time=2,col='#FFCC00',add=TRUE,title=FALSE,lwd=6)
plot(ROC_rt,time=3,col='#FF99CC',add=TRUE,title=FALSE,lwd=6)
legend('bottomright',
       c(paste0('AUC at 1 years: ',sprintf("%.03f",ROC_rt$AUC[1])),
         paste0('AUC at 2 years: ',sprintf("%.03f",ROC_rt$AUC[2])),
         paste0('AUC at 3 years: ',sprintf("%.03f",ROC_rt$AUC[3]))),
       col=c("#99CC33","#FFCC00","#FF99CC"),lwd=6,bty = 'n',text.font = 2)
dev.off()


####draw calibration
pdf(file="calibration.pdf", width=6, height=6)
dd <- datadist(rt)
options(datadist="dd")
f <-cph(Surv(futime, fustat)~predict(res.cox, newdata=rt),
        data = rt,
        surv = T,
        x = T,
        y = T,
        time.inc=1)
cal <- calibrate(f, cmethod="KM", method="boot",	
                 u=1, m=(nrow(rt)/3), B=500)
plot(cal,lwd=3,lty=1,errbar.col="#FF6666",
     xlim=c(0.1,1.1), ylim=c(0.1,1.1),
     xlab="Nomogram-predicted OS (%)", ylab="Observed OS (%)",
     col="#FF6666",sub=F)
lines(cal[,c("mean.predicted","KM")],type = "b",lwd=5,col="#FF6666",pch=21)

# add 2 years
f <-cph(Surv(futime, fustat)~predict(res.cox, newdata=rt),
        data = rt,
        surv = T,
        x = T,
        y = T,
        time.inc=2)
cal <- calibrate(f, cmethod="KM", method="boot", u=2, m=(nrow(rt)/3), B=500)
plot(cal,errbar.col="#66CC00",xlim=c(0,1), ylim=c(0,1),
     xlab="", ylab="", lwd=3,pch=21, col="#66CC00", sub=F, add=T)
lines(cal[,c("mean.predicted","KM")],type = "b",lwd=5,col="#66CC00",pch=21)

#2.5 years
f <-cph(Surv(futime, fustat)~predict(res.cox, newdata=rt),
        data = rt,
        surv = T,
        x = T,
        y = T,
        time.inc=2.5)
cal <- calibrate(f, cmethod="KM", method="boot", u=2.5, m=(nrow(rt)/3), B=500)
plot(cal, errbar.col="#9933FF",xlim=c(0,1), ylim=c(0,1), 
     xlab="", ylab="",  lwd=3,pch=21,lty=1, col="#9933FF", sub=F, add=T)
lines(cal[,c("mean.predicted","KM")],type = "b",lwd=5,col="#9933FF",pch=21)
legend('bottomright', c('Xiangya Cohort','1 year OS', '2 years OS', '2.5years OS'),text.font = 2,cex=1.15,
       col=c("#FFFFFF","#FF6666","#66CC00","#9933FF"), lwd=5, bty = 'n')
abline(0,1.0,lty=2,lwd=4,col="grey")
dev.off()
