# Supplementary material for: A Novel TGF-β Risk Score Predicts the Clinical Outcomes and Tumour Microenvironment Phenotypes in Bladder Cancer
Source: Front Immunol. 2021 Dec 17;12:791924. doi: 10.3389/fimmu.2021.791924 (PMC8718409; doi:10.3389/fimmu.2021.791924)
Supplement: Supplementary file 16 [file DataSheet_1.zip › 7-single_factor —multi-factor analysis .R]

rm(list = ls())
library(survival)

risk=read.table("tcga_Risk.txt",header=T,sep="\t",check.names=F,row.names=1)        #??ȡ?????ļ?
cli=read.table("tcgaClinical.txt",sep="\t",check.names=F,header=T,row.names=1)     #??ȡ?ٴ??ļ?
sameSample=intersect(row.names(cli),row.names(risk))
risk=risk[sameSample,]
cli=cli[sameSample,]
rt=cbind(futime=risk[,1],fustat=risk[,2],cli,riskScore=risk[,(ncol(risk)-1)])

rt=rt[,3:10]


uniTab=data.frame()
for(i in colnames(rt[,3:ncol(rt)])){
	 cox <- coxph(Surv(futime, fustat) ~ rt[,i], data = rt)
	 coxSummary = summary(cox)
	 uniTab=rbind(uniTab,
	              cbind(id=i,
	              HR=coxSummary$conf.int[,"exp(coef)"],
	              HR.95L=coxSummary$conf.int[,"lower .95"],
	              HR.95H=coxSummary$conf.int[,"upper .95"],
	              pvalue=coxSummary$coefficients[,"Pr(>|z|)"])
	              )
}
write.table(uniTab,file="uniCox.txt",sep="\t",row.names=F,quote=F)


multiCox=coxph(Surv(futime, fustat) ~ ., data = rt)
multiCoxSum=summary(multiCox)
multiTab=data.frame()
multiTab=cbind(
             HR=multiCoxSum$conf.int[,"exp(coef)"],
             HR.95L=multiCoxSum$conf.int[,"lower .95"],
             HR.95H=multiCoxSum$conf.int[,"upper .95"],
             pvalue=multiCoxSum$coefficients[,"Pr(>|z|)"])
multiTab=cbind(id=row.names(multiTab),multiTab)
write.table(multiTab,file="multiCox.txt",sep="\t",row.names=F,quote=F)


########################
bioForest=function(coxFile=null,forestFile=null){
		#
		rt <- read.table(coxFile,header=T,sep="\t",row.names=1,check.names=F)
		gene <- rownames(rt)
		hr <- sprintf("%.3f",rt$"HR")
		hrLow  <- sprintf("%.3f",rt$"HR.95L")
		hrHigh <- sprintf("%.3f",rt$"HR.95H")
		Hazard.ratio <- paste0(hr,"(",hrLow,"-",hrHigh,")")
		pVal <- ifelse(rt$pvalue<0.001, "<0.001", sprintf("%.3f", rt$pvalue))
		
		#
		pdf(file=forestFile, width = 7,height = 4)
		n <- nrow(rt)
		nRow <- n+1
		ylim <- c(1,nRow)
		layout(matrix(c(1,2),nc=2),width=c(3,2.5))
		
		#
		xlim = c(0,3)
		par(mar=c(4,2.5,2,1))
		plot(1,xlim=xlim,ylim=ylim,type="n",axes=F,xlab="",ylab="")
		text.cex=0.8
		text(0,n:1,gene,adj=0,cex=text.cex)
		text(1.5-0.5*0.2,n:1,pVal,adj=1,cex=text.cex);text(1.5-0.5*0.2,n+1,'pvalue',cex=text.cex,font=2,adj=1)
		text(3,n:1,Hazard.ratio,adj=1,cex=text.cex);text(3,n+1,'Hazard ratio',cex=text.cex,font=2,adj=1,)
		
		#
		par(mar=c(4,1,2,1),mgp=c(2,0.5,0))
		xlim = c(0,max(as.numeric(hrLow),as.numeric(hrHigh)))
		plot(1,xlim=xlim,ylim=ylim,type="n",axes=F,ylab="",xaxs="i",xlab="Hazard ratio")
		arrows(as.numeric(hrLow),n:1,as.numeric(hrHigh),n:1,angle=90,code=3,length=0.05,col="darkblue",lwd=2.5)
		abline(v=1,col="black",lty=2,lwd=2)
		boxcolor = ifelse(as.numeric(hr) > 1, 'red', 'green')
		points(as.numeric(hr), n:1, pch = 15, col = boxcolor, cex=1.3)
		axis(1)
		dev.off()
}
########################

bioForest(coxFile="uniCox.txt",forestFile="uniForest.pdf")
bioForest(coxFile="multiCox.txt",forestFile="multiForest.pdf")
