# Supplementary material for: A Novel TGF-β Risk Score Predicts the Clinical Outcomes and Tumour Microenvironment Phenotypes in Bladder Cancer
Source: Front Immunol. 2021 Dec 17;12:791924. doi: 10.3389/fimmu.2021.791924 (PMC8718409; doi:10.3389/fimmu.2021.791924)
Supplement: Supplementary file 16 [file DataSheet_1.zip › 8-boxplot.R]

rm(list = ls()) 
tcga_BLCA <- read.table("Newdata.txt",sep="\t",header = T,check.names = F,row.names = 1)

library("limma")

colnames(tcga_BLCA)=gsub("(.*?)\\-(.*?)\\-(.*?)\\-.*","\\1\\-\\2\\-\\3",colnames(tcga_BLCA))   
colnames(tcga_BLCA) <- paste0(colnames(tcga_BLCA),"-01")
tcga_BLCA=t(tcga_BLCA)
tcga_BLCA=avereps(tcga_BLCA)

tcga_BLCA=as.matrix(tcga_BLCA)

dimnames=list(rownames(tcga_BLCA),colnames(tcga_BLCA))
tcga_BLCA=matrix(as.numeric(as.matrix(tcga_BLCA)),nrow=nrow(tcga_BLCA),dimnames=dimnames)
tcga_BLCA=avereps(tcga_BLCA)
tcga_BLCA <- as.data.frame(tcga_BLCA)

data<-read.delim("TIP cancer immunity cycle.csv",sep=",")
rownames(data)<-data$Steps
data$Steps<-NULL
data1<-data
data1<-as.data.frame(t(data1))
rownames(data1) <- gsub("\\.","-",rownames(data1))

sameSample=intersect(row.names(data1),row.names(tcga_BLCA))
data1=data1[sameSample,]
tcga_BLCA=tcga_BLCA[sameSample,]

tcga_BLCA$ID=rownames(tcga_BLCA)
data1$Riskscore<-tcga_BLCA[tcga_BLCA$ID==rownames(data1),"Riskscore"]
data1$Riskscore<-ifelse(data1$Riskscore>median(data1$Riskscore),"High",
                       ifelse(data1$Riskscore<=median(data1$Riskscore),"low",NA))

library(ggpubr)
library(ggplot2)
library(reshape2)
data2=melt(data1,id="Riskscore")#00468B

p=ggboxplot(data2, x="variable", y="value", color = "Riskscore", 
            ylab=paste0("Anti-cancer Immunity"),
            xlab="Cancer Immunity Cycle",
            #outlier.colour = NA,
            #size=0.3,
            add = "median_iqr",
            palette = c("#FF0000","#000080"),
            #ylim =c(0,4),
            fill ="white")
p
p=p+rotate_x_text(90)

p<-ggpar(p, orientation = "vertical",
         font.x = c(12, "bold", "black"),
         font.y = c(12, "bold", "black"),
         font.xtickslab = c(8,"bold", "black"),
         font.legend =c(14))
#ylim = c(0, 4))
#font.legend =c(6),
#legend = "top")

p+stat_compare_means(aes(group=Riskscore),
                     method="t.test",
                     symnum.args=list(cutpoints = c(0, 0.001, 0.01, 0.05,1), symbols = c("***", "**", "*","")),
                     label = "p.signif")
