# Supplementary material for: A Novel TGF-β Risk Score Predicts the Clinical Outcomes and Tumour Microenvironment Phenotypes in Bladder Cancer
Source: Front Immunol. 2021 Dec 17;12:791924. doi: 10.3389/fimmu.2021.791924 (PMC8718409; doi:10.3389/fimmu.2021.791924)
Supplement: Supplementary file 16 [file DataSheet_1.zip › 9-TILS pathways .R]

rm(list = ls())  
setwd("I:\\TGFB\\22.Tcga·Ö×Ó·ÖÐÍ\\Figure4 TCGA\\B.ScoreÓëTILs correlation")

#source("0.ç¯å¢åå¤.R")
#source("99.functions.R")

#éè·¯åm6åæ°çç¸å³æ?
#load("GSE_clin_m6a.RDATA")#è¯»åä¸´åºä¿¡æ¯ï¼åç»ä¿¡æ?
#load("GSE_GSVA_ssGSEA_Raw.RDATA")#æGSVAè¡¨è¾¾ç©éµè¯»å
#load("GSE_GSVA_ssGSEA_Custom_RAW.RDATA")
#load("TCGABLCA.m5Cscore.cluster.RDATA")

a<-read.delim("TILs.csv",sep=",",row.names = 1)
a<-as.data.frame(t(a))
ssgsea_immu_resp_t<-a
rownames(ssgsea_immu_resp_t) <- gsub("\\.","-",rownames(ssgsea_immu_resp_t))

#ssgsea_immu_resp_t$Patient.ID<-NULL
#ssgsea_immu_resp_t <- as.data.frame(t(ssgsea_immu_resp))

TCGA_BLCA <- read.table("Newdata.txt",sep="\t",header = T,check.names = F,row.names = 1)

colnames(TCGA_BLCA) <- paste0(colnames(TCGA_BLCA),"-01")
TCGA_BLCA <- as.data.frame(t(TCGA_BLCA))
clin_m6a_socre<-TCGA_BLCA
ssgsea_immu_resp_t$Riskscore  <- clin_m6a_socre[rownames(ssgsea_immu_resp_t),"Riskscore"]#æscoreåè¿äºéè·¯å¯éåæ°æ´åèµ·æ¥ï¼ç¶åè®¡ç®?
library(Hmisc)
ssgsea_immu_resp_m6a_spearman <- rcorr(as.matrix(ssgsea_immu_resp_t),type=c("spearman"))
#ssgsea_custom_t <- as.data.frame(t(ssgsea_custom))

save(clin_m6a_socre,ssgsea_immu_resp_t,ssgsea_immu_resp_m6a_spearman,file = "immu_resp_combined_spearman_TILeffector.RDATA")
library(reshape2)

m6a_r <- melt(ssgsea_immu_resp_m6a_spearman$r)
m6a_r <- m6a_r[m6a_r$Var1 == "Riskscore",]

m6a_p <- melt(ssgsea_immu_resp_m6a_spearman$P)
m6a_p <- m6a_p[m6a_p$Var1 == "Riskscore",]

m6a_r_p <- m6a_r
b<-merge(m6a_r,m6a_p,by="Var2")
b<-b[,-4]
colnames(b) <- c("TILs","Riskscore","Spaermanr","p.value")
write.csv(b,file="Risk Score and TILs correlation.csv")
